# Supplementary material for: 2-Hy­droxy-5-nitro-N-phenyl­benzamide
Source: Acta Crystallogr Sect E Struct Rep Online. 2010 Jun 26;66(Pt 7):o1852. doi: 10.1107/S1600536810024621 (PMC3007066; doi:10.1107/S1600536810024621)
Supplement: Supplementary file 1 [file e-66-o1852-sup1.cif]

##############################################################################
###                                                                        ###
###        Electronic paper (Acta Crystallographica Section E)             ###
###                                                                        ###
##############################################################################
#                                                                            #
# This CIF contains the data in a paper accepted for publication in Acta     #
# Crystallographica Section E. It conforms to the requirements of Notes      #
# for Authors for Section E, and has been peer reviewed under the auspices   #
# of the IUCr Commission on Journals.                                        #
#                                                                            #
# Full details of the Crystallographic Information File format               #
# are given in the paper "The Crystallographic Information File (CIF):       #
# a New Standard Archive File for Crystallography" by S. R. Hall, F. H.      #
# Allen and I. D. Brown [Acta Cryst. (1991), A47, 655-685].                  #
#                                                                            #
# The current version of the core CIF dictionary is obtainable from          #
# ftp://ftp.iucr.org/pub/cif_core.dic. The current version number is 2.4.    #
#                                                                            #
# Software is freely available for graphical display of the structure(s) in  #
# this CIF.  For information consult the CIF home page http://www.iucr.org/  #
# cif/home.html                                                              #
#                                                                            #
# This file may be used for bona fide research purposes within the           #
# scientific community so long as proper attribution is given to the journal # 
# article from which it was obtained.                                        #
#                                                                            #
##############################################################################
                                             
data_global
_audit_creation_method     ?
_journal_date_recd_electronic     2010-06-22
_journal_date_accepted     2010-06-23
_journal_name_full     'Acta Crystallographica, Section E'
_journal_year     2010
_journal_volume     66
_journal_issue      7
_journal_page_first     o1852
_journal_page_last     o1852
_journal_paper_category     QO
_journal_coeditor_code     GK2288
_publ_contact_author
;
Muhammad Nawaz Tahir
University of Sargodha
Department of Physics
Sargodha
Pakistan
;
_publ_contact_author_email     'dmntahir_uos@yahoo.com'
_publ_contact_author_fax     '0092 48 32 22 121'
_publ_contact_author_phone     '0092 48 92 30 914'
_publ_section_title
;
2-Hydroxy-5-nitro-<i>N</i>-phenylbenzamide
;
loop_
    _publ_author_name
    _publ_author_address
    'Raza, Abdul Rauf'
;
Department of Chemistry
University of Sargodha
Sargodha
Pakistan
;
    'Bushra Nisar'
;
Department of Chemistry
University of Sargodha
Sargodha
Pakistan
;
    'Tahir, M. Nawaz'
;
Department of Physics
University of Sargodha
Sargodha
Pakistan
;
data_I
_audit_creation_method     SHELXL-97
_chemical_name_systematic
;
2-Hydroxy-5-nitro-<i>N</i>-phenylbenzamide
;
_chemical_name_common     ?
_chemical_formula_moiety     'C13 H10 N2 O4'
_chemical_formula_sum     'C13 H10 N2 O4'
_chemical_formula_iupac     'C13 H10 N2 O4'
_chemical_formula_weight     258.23
_symmetry_cell_setting     monoclinic
_symmetry_space_group_name_H-M     'P c'
_symmetry_space_group_name_Hall     'P -2yc'
loop_
    _symmetry_equiv_pos_site_id
    _symmetry_equiv_pos_as_xyz
    1 x,y,z
    2 x,-y,1/2+z
_cell_length_a     9.9012(2)
_cell_length_b     4.78210(10)
_cell_length_c     12.3369(4)
_cell_angle_alpha     90
_cell_angle_beta     97.9190(10)
_cell_angle_gamma     90
_cell_volume     578.56(3)
_cell_formula_units_Z     2
_cell_measurement_reflns_used     931
_cell_measurement_theta_min     2.84
_cell_measurement_theta_max     26.00
_cell_measurement_temperature     296(2)
_exptl_crystal_description     needle
_exptl_crystal_colour     colorless
_exptl_crystal_size_max     0.34
_exptl_crystal_size_mid     0.12
_exptl_crystal_size_min     0.10
_exptl_crystal_density_diffrn     1.482
_exptl_crystal_density_meas     ?
_exptl_crystal_density_method     'not measured'
_exptl_crystal_F_000     268
_exptl_absorpt_coefficient_mu     0.112
_exptl_absorpt_correction_type     multi-scan
_exptl_absorpt_process_details     '(SADABS; Bruker, 2009)'
_exptl_absorpt_correction_T_min     0.979
_exptl_absorpt_correction_T_max     0.988
_exptl_special_details
;
;
_diffrn_ambient_temperature     296(2)
_diffrn_radiation_type     MoK\a
_diffrn_radiation_wavelength     0.71073
_diffrn_radiation_source     'fine-focus sealed tube'
_diffrn_radiation_monochromator     graphite
_diffrn_measurement_device_type     'Bruker Kappa APEXII CCD'
_diffrn_measurement_method     \w
_diffrn_detector_area_resol_mean     8.20
_diffrn_reflns_number     4381
_diffrn_reflns_av_R_equivalents     0.0215
_diffrn_reflns_av_sigmaI/netI     0.0206
_diffrn_reflns_theta_min     3.68
_diffrn_reflns_theta_max     25.25
_diffrn_reflns_theta_full     25.25
_diffrn_measured_fraction_theta_max     0.990
_diffrn_measured_fraction_theta_full     0.990
_diffrn_reflns_limit_h_min     -11
_diffrn_reflns_limit_h_max     11
_diffrn_reflns_limit_k_min     -5
_diffrn_reflns_limit_k_max     5
_diffrn_reflns_limit_l_min     -14
_diffrn_reflns_limit_l_max     14
_diffrn_standards_number     0
_diffrn_standards_interval_count     0
_diffrn_standards_interval_time     0
_diffrn_standards_decay_%     0
_refine_special_details
;
Refinement of <i>F</i>^2^ against ALL reflections. The weighted <i>R</i>-factor
<i>wR</i> and goodness of fit <i>S</i> are based on <i>F</i>^2^, conventional
<i>R</i>-factors <i>R</i> are based on <i>F</i>, with <i>F</i> set to zero for
negative <i>F</i>^2^. The threshold expression of <i>F</i>^2^ >
\s(<i>F</i>^2^) is used only for calculating <i>R</i>-factors(gt) <i>etc</i>.
and is not relevant to the choice of reflections for refinement.
<i>R</i>-factors based on <i>F</i>^2^ are statistically about twice as large
as those based on <i>F</i>, and <i>R</i>- factors based on ALL data will be
even larger.
;
_reflns_number_total     1042
_reflns_number_gt     966
_reflns_threshold_expression     I>2\s(I)
_refine_ls_structure_factor_coef     Fsqd
_refine_ls_matrix_type     full
_refine_ls_R_factor_all     0.0323
_refine_ls_R_factor_gt     0.0287
_refine_ls_wR_factor_gt     0.0692
_refine_ls_wR_factor_ref     0.0714
_refine_ls_goodness_of_fit_ref     1.063
_refine_ls_restrained_S_all     1.062
_refine_ls_number_reflns     1042
_refine_ls_number_parameters     173
_refine_ls_number_restraints     2
_refine_ls_hydrogen_treatment     constr
_refine_ls_weighting_scheme     calc
_refine_ls_weighting_details
         'calc w=1/[\s^2^(Fo^2^)+(0.0447P)^2^+0.0284P] where P=(Fo^2^+2Fc^2^)/3'
_atom_sites_solution_hydrogens     geom
_atom_sites_solution_primary     direct
_atom_sites_solution_secondary     difmap
_refine_ls_shift/su_max     0.000
_refine_ls_shift/su_mean     0.000
_refine_diff_density_max     0.130
_refine_diff_density_min     -0.132
loop_
    _atom_type_symbol
    _atom_type_description
    _atom_type_scat_dispersion_real
    _atom_type_scat_dispersion_imag
    _atom_type_scat_source
    'C' 'C' 0.0033 0.0016
                         'International Tables Vol C Tables 4.2.6.8 and 6.1.1.4'
    'H' 'H' 0.0000 0.0000
                         'International Tables Vol C Tables 4.2.6.8 and 6.1.1.4'
    'N' 'N' 0.0061 0.0033
                         'International Tables Vol C Tables 4.2.6.8 and 6.1.1.4'
    'O' 'O' 0.0106 0.0060
                         'International Tables Vol C Tables 4.2.6.8 and 6.1.1.4'
_computing_data_collection     'APEX2 (Bruker, 2009)'
_computing_cell_refinement     'SAINT (Bruker, 2009)'
_computing_data_reduction     'SAINT (Bruker, 2009)'
_computing_structure_solution     'SHELXS97 (Sheldrick, 2008)'
_computing_structure_refinement     'SHELXL97 (Sheldrick, 2008)'
_computing_molecular_graphics
                  'ORTEP-3 for Windows (Farrugia, 1997) and PLATON (Spek, 2009)'
_computing_publication_material
;
WinGX (Farrugia, 1999) and PLATON (Spek, 2009)
;
loop_
    _atom_site_type_symbol
    _atom_site_label
    _atom_site_fract_x
    _atom_site_fract_y
    _atom_site_fract_z
    _atom_site_U_iso_or_equiv
    _atom_site_thermal_displace_type
    _atom_site_calc_flag
    _atom_site_refinement_flags
    _atom_site_occupancy
    O O1 0.87642(17) 0.9971(4) -0.04316(13) 0.0503(6) Uani . . 1.000
    O O2 1.3304(2) 1.6021(5) 0.27212(18) 0.0782(8) Uani . . 1.000
    O O3 1.2680(2) 1.2889(5) 0.38093(16) 0.0688(8) Uani . . 1.000
    O O4 0.88497(17) 0.7133(3) 0.27868(13) 0.0484(5) Uani . . 1.000
    N N1 1.25998(19) 1.4015(5) 0.29149(17) 0.0502(7) Uani . . 1.000
    N N2 0.78477(17) 0.6615(4) 0.10417(14) 0.0398(6) Uani . . 1.000
    C C1 0.9697(2) 1.0963(5) 0.03785(17) 0.0374(7) Uani . . 1.000
    C C2 1.0633(2) 1.2998(5) 0.01674(19) 0.0452(8) Uani . . 1.000
    C C3 1.1591(2) 1.4007(5) 0.09772(19) 0.0440(8) Uani . . 1.000
    C C4 1.1606(2) 1.2957(5) 0.20283(19) 0.0395(7) Uani . . 1.000
    C C5 1.0696(2) 1.0964(5) 0.22608(17) 0.0382(7) Uani . . 1.000
    C C6 0.9712(2) 0.9923(4) 0.14475(17) 0.0353(7) Uani . . 1.000
    C C7 0.8756(2) 0.7790(4) 0.18042(17) 0.0356(6) Uani . . 1.000
    C C8 0.6844(2) 0.4564(4) 0.11679(19) 0.0378(7) Uani . . 1.000
    C C9 0.6723(3) 0.3201(5) 0.2141(2) 0.0467(8) Uani . . 1.000
    C C10 0.5716(3) 0.1191(5) 0.2159(2) 0.0562(9) Uani . . 1.000
    C C11 0.4843(3) 0.0530(5) 0.1231(3) 0.0565(9) Uani . . 1.000
    C C12 0.4959(2) 0.1904(5) 0.0268(2) 0.0563(9) Uani . . 1.000
    C C13 0.5957(3) 0.3893(5) 0.0230(2) 0.0494(8) Uani . . 1.000
    H H1 0.88228 1.08314 -0.09982 0.0754 Uiso . . 1.000
    H H2 1.06061 1.36856 -0.05404 0.0542 Uiso . . 1.000
    H H2A 0.78731 0.71755 0.03824 0.0477 Uiso . . 1.000
    H H3 1.22149 1.53593 0.08284 0.0528 Uiso . . 1.000
    H H5 1.07351 1.02973 0.29727 0.0459 Uiso . . 1.000
    H H9 0.73090 0.36301 0.27744 0.0561 Uiso . . 1.000
    H H10 0.56322 0.02735 0.28111 0.0674 Uiso . . 1.000
    H H11 0.41778 -0.08347 0.12537 0.0677 Uiso . . 1.000
    H H12 0.43598 0.14877 -0.03597 0.0675 Uiso . . 1.000
    H H13 0.60379 0.47916 -0.04261 0.0592 Uiso . . 1.000
loop_
    _atom_site_aniso_label
    _atom_site_aniso_U_11
    _atom_site_aniso_U_22
    _atom_site_aniso_U_33
    _atom_site_aniso_U_12
    _atom_site_aniso_U_13
    _atom_site_aniso_U_23
    O1 0.0561(9) 0.0674(11) 0.0251(9) -0.0152(8) -0.0027(7) 0.0045(8)
    O2 0.0822(13) 0.0874(15) 0.0612(13) -0.0397(13) -0.0041(10) -0.0068(11)
    O3 0.0754(13) 0.0863(14) 0.0391(12) -0.0147(11) -0.0117(9) 0.0010(10)
    O4 0.0645(10) 0.0525(9) 0.0267(9) -0.0075(8) 0.0014(7) 0.0006(7)
    N1 0.0480(11) 0.0581(13) 0.0424(13) -0.0011(10) -0.0009(9) -0.0086(10)
    N2 0.0470(11) 0.0462(11) 0.0258(10) -0.0058(8) 0.0041(8) 0.0007(8)
    C1 0.0381(11) 0.0458(12) 0.0275(12) 0.0011(10) 0.0016(8) -0.0024(9)
    C2 0.0503(14) 0.0554(14) 0.0301(13) -0.0010(11) 0.0060(10) 0.0036(10)
    C3 0.0416(12) 0.0488(14) 0.0419(14) -0.0062(10) 0.0067(10) -0.0030(11)
    C4 0.0372(11) 0.0447(12) 0.0356(13) 0.0026(10) 0.0014(9) -0.0067(10)
    C5 0.0429(12) 0.0432(12) 0.0279(12) 0.0038(10) 0.0026(9) -0.0006(9)
    C6 0.0386(11) 0.0378(12) 0.0288(12) 0.0050(9) 0.0026(8) -0.0015(8)
    C7 0.0427(11) 0.0380(11) 0.0258(11) 0.0029(10) 0.0032(8) -0.0015(9)
    C8 0.0392(11) 0.0380(12) 0.0364(12) 0.0033(9) 0.0063(9) -0.0007(9)
    C9 0.0515(13) 0.0488(14) 0.0396(14) -0.0017(11) 0.0056(10) 0.0038(11)
    C10 0.0593(15) 0.0536(15) 0.0581(18) -0.0024(12) 0.0169(13) 0.0125(12)
    C11 0.0476(13) 0.0478(14) 0.075(2) -0.0085(11) 0.0117(13) 0.0008(13)
    C12 0.0479(14) 0.0542(15) 0.0637(18) -0.0065(12) -0.0030(12) -0.0065(13)
    C13 0.0534(14) 0.0517(15) 0.0412(14) -0.0063(12) 0.0002(11) 0.0012(11)
_geom_special_details
;
 Bond distances, angles etc. have been calculated using the
 rounded fractional coordinates. All su's are estimated
 from the variances of the (full) variance-covariance matrix.
 The cell esds are taken into account in the estimation of
 distances, angles and torsion angles
;
loop_
    _geom_bond_atom_site_label_1
    _geom_bond_atom_site_label_2
    _geom_bond_site_symmetry_1
    _geom_bond_site_symmetry_2
    _geom_bond_distance
    _geom_bond_publ_flag
    O1 C1 . . 1.350(3) ?
    O2 N1 . . 1.229(3) ?
    O3 N1 . . 1.221(3) ?
    O4 C7 . . 1.243(3) ?
    O1 H1 . . 0.8200 no
    N1 C4 . . 1.457(3) ?
    N2 C8 . . 1.420(3) ?
    N2 C7 . . 1.333(3) ?
    N2 H2A . . 0.8600 no
    C1 C6 . . 1.408(3) no
    C1 C2 . . 1.393(3) no
    C2 C3 . . 1.367(3) no
    C3 C4 . . 1.389(3) no
    C4 C5 . . 1.369(3) no
    C5 C6 . . 1.391(3) no
    C6 C7 . . 1.498(3) no
    C8 C13 . . 1.390(3) no
    C8 C9 . . 1.386(3) no
    C9 C10 . . 1.387(4) no
    C10 C11 . . 1.373(4) no
    C11 C12 . . 1.376(4) no
    C12 C13 . . 1.377(3) no
    C2 H2 . . 0.9300 no
    C3 H3 . . 0.9300 no
    C5 H5 . . 0.9300 no
    C9 H9 . . 0.9300 no
    C10 H10 . . 0.9300 no
    C11 H11 . . 0.9300 no
    C12 H12 . . 0.9300 no
    C13 H13 . . 0.9300 no
loop_
    _geom_contact_atom_site_label_1
    _geom_contact_atom_site_label_2
    _geom_contact_distance
    _geom_contact_site_symmetry_1
    _geom_contact_site_symmetry_2
    _geom_contact_publ_flag
    O1 N2 2.675(2) . . no
    O1 O4 2.609(2) . 2_574 no
    O2 C11 3.335(4) . 1_675 no
    O3 C3 3.364(3) . 2_585 no
    O4 C2 3.212(3) . 2_575 no
    O4 C9 2.853(3) . . no
    O4 O1 2.609(2) . 2_575 no
    O4 C1 3.319(3) . 2_575 no
    O1 H2A 1.9500 . . no
    O2 H3 2.4500 . . no
    O2 H12 2.7300 . 2_675 no
    O2 H11 2.5900 . 1_675 no
    O3 H5 2.4000 . . no
    O3 H12 2.7800 . 2_665 no
    O3 H2 2.8300 . 2_585 no
    O3 H3 2.7300 . 2_585 no
    O4 H5 2.3900 . . no
    O4 H9 2.2600 . . no
    O4 H1 1.7900 . 2_575 no
    O4 H2 2.5400 . 2_575 no
    N2 O1 2.675(2) . . no
    N2 C1 3.426(3) . 1_545 no
    C1 N2 3.426(3) . 1_565 no
    C1 C8 3.557(3) . 1_565 no
    C1 O4 3.319(3) . 2_574 no
    C2 O4 3.212(3) . 2_574 no
    C3 C6 3.478(3) . 1_565 no
    C3 C11 3.599(4) . 1_665 no
    C3 O3 3.364(3) . 2_584 no
    C6 C8 3.583(3) . 1_565 no
    C6 C3 3.478(3) . 1_545 no
    C6 C9 3.556(3) . 1_565 no
    C7 C10 3.501(3) . 1_565 no
    C7 C9 3.339(3) . 1_565 no
    C8 C11 3.480(3) . 1_565 no
    C8 C6 3.583(3) . 1_545 no
    C8 C1 3.557(3) . 1_545 no
    C9 C7 3.339(3) . 1_545 no
    C9 O4 2.853(3) . . no
    C9 C6 3.556(3) . 1_545 no
    C10 C7 3.501(3) . 1_545 no
    C11 C8 3.480(3) . 1_545 no
    C11 C3 3.599(4) . 1_445 no
    C11 O2 3.335(4) . 1_435 no
    C1 H2A 2.5600 . . no
    C7 H9 2.8100 . . no
    C7 H1 2.7800 . 2_575 no
    H1 H2 2.2400 . . no
    H1 O4 1.7900 . 2_574 no
    H1 C7 2.7800 . 2_574 no
    H1 H5 2.4800 . 2_574 no
    H2 H1 2.2400 . . no
    H2 O3 2.8300 . 2_584 no
    H2 O4 2.5400 . 2_574 no
    H2A O1 1.9500 . . no
    H2A C1 2.5600 . . no
    H2A H13 2.2600 . . no
    H3 O2 2.4500 . . no
    H3 O3 2.7300 . 2_584 no
    H5 O3 2.4000 . . no
    H5 O4 2.3900 . . no
    H5 H1 2.4800 . 2_575 no
    H9 O4 2.2600 . . no
    H9 C7 2.8100 . . no
    H11 O2 2.5900 . 1_435 no
    H12 O2 2.7300 . 2_474 no
    H12 O3 2.7800 . 2_464 no
    H13 H2A 2.2600 . . no
loop_
    _geom_angle_atom_site_label_1
    _geom_angle_atom_site_label_2
    _geom_angle_atom_site_label_3
    _geom_angle_site_symmetry_1
    _geom_angle_site_symmetry_2
    _geom_angle_site_symmetry_3
    _geom_angle
    _geom_angle_publ_flag
    C1 O1 H1 . . . 109.00 no
    O2 N1 O3 . . . 123.5(2) ?
    O2 N1 C4 . . . 117.9(2) ?
    O3 N1 C4 . . . 118.6(2) ?
    C7 N2 C8 . . . 128.92(18) ?
    C8 N2 H2A . . . 116.00 no
    C7 N2 H2A . . . 116.00 no
    O1 C1 C2 . . . 120.8(2) ?
    O1 C1 C6 . . . 119.16(19) ?
    C2 C1 C6 . . . 120.04(19) no
    C1 C2 C3 . . . 121.5(2) no
    C2 C3 C4 . . . 118.2(2) no
    N1 C4 C3 . . . 119.6(2) ?
    N1 C4 C5 . . . 118.7(2) ?
    C3 C4 C5 . . . 121.7(2) no
    C4 C5 C6 . . . 120.9(2) no
    C5 C6 C7 . . . 116.10(18) no
    C1 C6 C7 . . . 126.17(19) no
    C1 C6 C5 . . . 117.73(19) no
    O4 C7 N2 . . . 122.28(19) ?
    O4 C7 C6 . . . 119.55(18) ?
    N2 C7 C6 . . . 118.16(18) ?
    N2 C8 C9 . . . 124.4(2) ?
    N2 C8 C13 . . . 116.1(2) ?
    C9 C8 C13 . . . 119.5(2) no
    C8 C9 C10 . . . 119.2(2) no
    C9 C10 C11 . . . 121.2(2) no
    C10 C11 C12 . . . 119.5(2) no
    C11 C12 C13 . . . 120.3(2) no
    C8 C13 C12 . . . 120.3(2) no
    C1 C2 H2 . . . 119.00 no
    C3 C2 H2 . . . 119.00 no
    C2 C3 H3 . . . 121.00 no
    C4 C3 H3 . . . 121.00 no
    C4 C5 H5 . . . 120.00 no
    C6 C5 H5 . . . 119.00 no
    C8 C9 H9 . . . 120.00 no
    C10 C9 H9 . . . 120.00 no
    C9 C10 H10 . . . 119.00 no
    C11 C10 H10 . . . 119.00 no
    C10 C11 H11 . . . 120.00 no
    C12 C11 H11 . . . 120.00 no
    C11 C12 H12 . . . 120.00 no
    C13 C12 H12 . . . 120.00 no
    C8 C13 H13 . . . 120.00 no
    C12 C13 H13 . . . 120.00 no
loop_
    _geom_torsion_atom_site_label_1
    _geom_torsion_atom_site_label_2
    _geom_torsion_atom_site_label_3
    _geom_torsion_atom_site_label_4
    _geom_torsion_site_symmetry_1
    _geom_torsion_site_symmetry_2
    _geom_torsion_site_symmetry_3
    _geom_torsion_site_symmetry_4
    _geom_torsion
    _geom_torsion_publ_flag
    O3 N1 C4 C3 . . . . -173.4(2) no
    O2 N1 C4 C5 . . . . -171.8(2) no
    O2 N1 C4 C3 . . . . 7.4(3) no
    O3 N1 C4 C5 . . . . 7.4(3) no
    C8 N2 C7 C6 . . . . 179.93(17) no
    C7 N2 C8 C9 . . . . -6.5(3) no
    C8 N2 C7 O4 . . . . 1.4(3) no
    C7 N2 C8 C13 . . . . 174.8(2) no
    C6 C1 C2 C3 . . . . 0.8(3) no
    O1 C1 C6 C5 . . . . 179.3(2) no
    O1 C1 C2 C3 . . . . -179.5(2) no
    C2 C1 C6 C5 . . . . -1.0(3) no
    C2 C1 C6 C7 . . . . 178.6(2) no
    O1 C1 C6 C7 . . . . -1.2(3) no
    C1 C2 C3 C4 . . . . -0.3(3) no
    C2 C3 C4 C5 . . . . 0.1(3) no
    C2 C3 C4 N1 . . . . -179.1(2) no
    N1 C4 C5 C6 . . . . 178.9(2) no
    C3 C4 C5 C6 . . . . -0.4(3) no
    C4 C5 C6 C1 . . . . 0.8(3) no
    C4 C5 C6 C7 . . . . -178.9(2) no
    C1 C6 C7 N2 . . . . 4.2(3) no
    C5 C6 C7 O4 . . . . 2.4(3) no
    C5 C6 C7 N2 . . . . -176.16(19) no
    C1 C6 C7 O4 . . . . -177.2(2) no
    N2 C8 C9 C10 . . . . -178.7(2) no
    C13 C8 C9 C10 . . . . 0.0(4) no
    N2 C8 C13 C12 . . . . 179.3(2) no
    C9 C8 C13 C12 . . . . 0.5(4) no
    C8 C9 C10 C11 . . . . 0.1(4) no
    C9 C10 C11 C12 . . . . -0.7(4) no
    C10 C11 C12 C13 . . . . 1.1(4) no
    C11 C12 C13 C8 . . . . -1.0(4) no
loop_
    _geom_hbond_atom_site_label_D
    _geom_hbond_atom_site_label_H
    _geom_hbond_atom_site_label_A
    _geom_hbond_site_symmetry_A
    _geom_hbond_distance_DH
    _geom_hbond_distance_HA
    _geom_hbond_distance_DA
    _geom_hbond_angle_DHA
    _geom_hbond_publ_flag
    O1 H1 O4 2_574 0.82 1.79 2.609(2) 176 yes
    N2 H2A O1 . 0.86 1.95 2.675(2) 141 yes
    C2 H2 O4 2_574 0.93 2.54 3.212(3) 130 yes
    C5 H5 O4 . 0.93 2.39 2.729(3) 101 yes
    C9 H9 O4 . 0.93 2.26 2.853(3) 121 yes
    C11 H11 O2 1_435 0.93 2.59 3.335(4) 137 yes
