# Supplementary material for: 2-Hy­droxy-5-nitro-N-phenyl­benzamide
Source: Acta Crystallogr Sect E Struct Rep Online. 2010 Jun 26;66(Pt 7):o1852. doi: 10.1107/S1600536810024621 (PMC3007066; doi:10.1107/S1600536810024621)
Supplement: Supplementary file 2 [file e-66-o1852-Isup2.hkl]

#
# h,k,l, Fc-squared, Fo-squared, sigma(Fo-squared) and status flag
#
data_I
_shelx_title ' LRNO2_0m in Pc'
_shelx_refln_list_code          4
_shelx_F_calc_maximum       49.29
_exptl_crystal_F_000       268.00
_reflns_d_resolution_high  0.8332
 
loop_
 _symmetry_equiv_pos_as_xyz
 'x, y, z'
 'x, -y, z+1/2'
 
_cell_length_a     9.9012
_cell_length_b     4.7821
_cell_length_c    12.3369
_cell_angle_alpha  90.000
_cell_angle_beta   97.919
_cell_angle_gamma  90.000
 
_shelx_F_squared_multiplier     1.000
 
loop_
 _refln_index_h
 _refln_index_k
 _refln_index_l
 _refln_F_squared_calc
 _refln_F_squared_meas
 _refln_F_squared_sigma
 _refln_observed_status
   2   0   0        5.36        4.59      0.13 o
   3   0   0     1226.79     1185.80      8.92 o
   4   0   0       68.40       65.11      0.83 o
   5   0   0      592.30      566.32      4.96 o
   6   0   0        5.02        5.61      0.38 o
   7   0   0       44.48       42.61      0.91 o
   8   0   0        8.30        7.87      0.74 o
   9   0   0        3.41        3.64      0.69 o
  10   0   0      319.51      342.78      6.09 o
  11   0   0      135.92      144.51      4.86 o
   0   1   0       27.49       27.34      0.41 o
   1   1   0      782.90      762.27      5.39 o
   3   1   0      248.04      244.14      1.59 o
   4   1   0       30.93       37.13      0.47 o
   5   1   0        9.35        8.39      0.26 o
   6   1   0        6.31        6.59      0.26 o
   7   1   0        0.07        0.32      0.25 o
   8   1   0       99.28       99.26      1.08 o
   9   1   0       78.56       78.62      1.54 o
  10   1   0        9.81        9.31      0.87 o
  11   1   0        1.31        2.39      0.65 o
   0   2   0        5.47        5.98      0.33 o
   1   2   0       19.20       19.82      0.69 o
   2   2   0      170.23      174.60      1.52 o
   3   2   0      130.43      143.25      1.25 o
   4   2   0       36.11       35.86      0.52 o
   5   2   0       55.43       51.61      0.72 o
   6   2   0       10.50        9.91      0.40 o
   7   2   0       27.12       26.00      0.63 o
   8   2   0       68.66       69.52      1.08 o
   9   2   0        0.26        0.65      0.33 o
  10   2   0        0.02       -0.12      0.52 o
  11   2   0        0.53        1.09      0.64 o
   0   3   0      547.04      532.95      8.07 o
   1   3   0      158.32      159.27      1.83 o
   2   3   0       70.42       68.52      1.05 o
   3   3   0       15.88       13.45      0.48 o
   4   3   0        1.57        1.73      0.27 o
   5   3   0        2.50        2.33      0.32 o
   6   3   0       13.98       13.92      0.64 o
   7   3   0        7.05        6.87      0.55 o
   8   3   0       11.60       13.23      0.94 o
   9   3   0        1.07        1.47      1.05 o
  10   3   0       11.12       12.69      1.03 o
   0   4   0        1.47        1.86      0.45 o
   1   4   0       51.55       53.50      0.99 o
   2   4   0       58.22       61.27      1.16 o
   3   4   0        9.31        9.17      0.53 o
   4   4   0       35.36       34.91      1.00 o
   5   4   0       38.00       38.93      1.69 o
   6   4   0       24.13       22.34      1.49 o
   7   4   0        2.89        4.23      1.38 o
   8   4   0       12.29       13.31      2.12 o
   0   5   0        0.93        1.81      1.00 o
   1   5   0        4.99        5.23      1.31 o
   2   5   0       12.63       12.93      1.22 o
   3   5   0       16.21       17.94      1.40 o
   4   5   0        0.09       -0.16      0.65 o
   5   5   0        0.74       -0.07      0.70 o
 -11   1   1        6.94        6.32      0.77 o
 -10   1   1       13.69       13.97      1.36 o
  -9   1   1       43.31       45.28      1.14 o
  -8   1   1        0.36        0.62      0.22 o
  -7   1   1      110.18      108.66      1.06 o
  -6   1   1        9.40        8.79      0.30 o
  -5   1   1       21.43       22.65      0.52 o
  -4   1   1      568.14      570.81      3.46 o
  -3   1   1        4.34        4.22      0.14 o
  -1   1   1      918.41      845.85     20.14 o
   0   1   1      954.19      958.23     11.13 o
   1   1   1     1053.49      980.58      8.06 o
   2   1   1      512.46      506.57      2.80 o
   3   1   1      159.22      143.94      1.03 o
   4   1   1       66.64       63.45      0.61 o
   5   1   1       26.68       26.76      0.56 o
   6   1   1      165.03      168.89      1.28 o
   7   1   1       78.49       76.86      0.83 o
   8   1   1       95.17      100.29      1.25 o
   9   1   1      129.13      133.61      2.19 o
  10   1   1       32.08       30.42      1.09 o
  11   1   1        5.29        5.51      0.65 o
 -11   2   1        2.10        2.25      0.75 o
 -10   2   1       10.62       10.15      0.89 o
  -9   2   1       16.70       16.96      0.85 o
  -8   2   1        5.51        5.47      0.37 o
  -7   2   1        5.02        5.57      0.34 o
  -6   2   1       12.11       11.84      0.44 o
  -5   2   1       37.76       37.84      0.92 o
  -4   2   1     1260.05     1264.52      7.78 o
  -3   2   1        0.77        0.69      0.13 o
  -2   2   1     1132.80     1154.68      7.47 o
  -1   2   1       59.05       56.55      0.56 o
   0   2   1       36.10       33.56      0.45 o
   1   2   1       21.88       19.31      0.33 o
   2   2   1      137.89      147.13      1.18 o
   3   2   1      105.56      104.32      1.14 o
   4   2   1        0.84        0.79      0.25 o
   5   2   1       44.52       41.11      0.64 o
   6   2   1       70.33       65.38      0.87 o
   7   2   1      214.90      216.96      2.59 o
   8   2   1       91.34       87.17      1.65 o
   9   2   1       11.34       12.24      0.75 o
  10   2   1        2.10        1.51      0.49 o
 -10   3   1       22.28       23.90      1.33 o
  -9   3   1        0.08        0.01      0.53 o
  -8   3   1       13.54       11.54      0.88 o
  -7   3   1       19.62       17.92      0.89 o
  -6   3   1       48.60       49.48      1.23 o
  -5   3   1       70.77       66.29      1.12 o
  -4   3   1        0.76        0.93      0.19 o
  -3   3   1       10.88       10.30      0.36 o
  -2   3   1       11.89       12.74      0.33 o
  -1   3   1      122.70      128.11      1.12 o
   0   3   1      295.32      312.57      2.75 o
   1   3   1       41.97       39.34      0.83 o
   2   3   1       57.32       58.94      1.02 o
   3   3   1      151.35      157.30      1.86 o
   4   3   1        9.20        8.69      0.43 o
   5   3   1       65.58       65.61      1.05 o
   6   3   1       64.03       64.46      1.25 o
   7   3   1       12.86       11.96      0.89 o
   8   3   1        0.19       -0.40      0.38 o
   9   3   1        0.62        2.00      0.72 o
  -8   4   1        3.15        2.85      0.80 o
  -7   4   1        4.51        3.48      0.79 o
  -6   4   1        1.21        2.03      0.68 o
  -5   4   1        8.04        8.00      0.79 o
  -4   4   1        4.70        5.61      0.68 o
  -3   4   1        7.92        6.82      1.06 o
  -2   4   1       57.98       56.82      1.23 o
  -1   4   1       64.46       61.73      1.12 o
   0   4   1       11.51       11.58      0.63 o
   1   4   1        1.55        1.94      0.42 o
   2   4   1        3.75        3.95      0.51 o
   3   4   1        1.13        1.09      0.36 o
   4   4   1        3.19        3.40      0.49 o
   5   4   1        1.88        1.23      0.48 o
   6   4   1       13.28       13.47      0.94 o
   7   4   1        1.36        1.05      0.71 o
   8   4   1        5.54        8.13      1.14 o
  -5   5   1        0.64        1.16      0.73 o
  -4   5   1       10.13       11.00      1.37 o
  -3   5   1        7.88        6.08      2.20 o
  -2   5   1        1.21        1.69      0.72 o
  -1   5   1        0.37        0.05      0.59 o
   0   5   1        1.97        3.74      0.78 o
   1   5   1        7.44        6.76      0.96 o
   2   5   1        4.57        5.54      0.92 o
   3   5   1       11.81       11.33      1.16 o
   4   5   1        5.11        3.91      0.89 o
   5   5   1        0.17       -0.79      0.65 o
 -11   0   2       54.49       53.82      3.00 o
 -10   0   2       16.64       15.35      1.79 o
  -9   0   2       14.86       15.05      0.82 o
  -8   0   2        4.82        5.22      0.45 o
  -7   0   2       55.57       55.28      1.22 o
  -6   0   2      623.92      648.71      6.12 o
  -5   0   2      109.51      108.81      1.21 o
  -4   0   2       93.80       84.72      0.79 o
  -3   0   2      680.12      634.84      5.22 o
  -1   0   2     1495.76     1380.68     26.34 o
   2   0   2      617.81      603.29      4.95 o
   3   0   2     1270.59     1268.40     11.63 o
   4   0   2      823.74      842.84      8.67 o
   5   0   2      808.92      820.80      7.70 o
   6   0   2      119.80      122.35      1.62 o
   7   0   2       26.35       26.75      0.77 o
   8   0   2      110.22      109.96      2.15 o
   9   0   2       27.87       28.70      1.44 o
  10   0   2      103.93      105.76      3.40 o
  11   0   2       18.23       18.03      1.37 o
 -11   1   2        3.88        5.22      0.97 o
 -10   1   2        3.04        3.39      0.56 o
  -9   1   2        1.75        2.69      0.39 o
  -8   1   2        7.57        7.84      0.37 o
  -7   1   2        2.04        2.74      0.25 o
  -6   1   2       19.13       19.46      0.45 o
  -5   1   2      153.43      157.90      1.36 o
  -4   1   2      977.17     1024.90      6.57 o
  -3   1   2      479.22      489.44      2.81 o
  -1   1   2      649.28      614.13      4.39 o
   0   1   2      167.81      162.43      1.28 o
   1   1   2      190.52      184.80      1.54 o
   2   1   2      139.34      124.36      1.01 o
   3   1   2      139.05      125.56      1.00 o
   4   1   2       42.13       41.25      0.49 o
   5   1   2      119.39      114.86      1.12 o
   6   1   2      242.94      247.54      1.92 o
   7   1   2       32.32       34.89      0.62 o
   8   1   2      194.56      193.28      2.44 o
   9   1   2       38.92       40.14      1.14 o
  10   1   2        0.97        0.90      0.48 o
  11   1   2        0.30        0.95      0.51 o
 -11   2   2        0.81       -0.15      0.75 o
 -10   2   2        9.04        8.68      0.97 o
  -9   2   2       24.97       23.13      0.91 o
  -8   2   2       21.26       20.99      0.80 o
  -7   2   2       15.94       16.31      0.58 o
  -6   2   2       16.94       16.90      0.52 o
  -5   2   2       32.73       33.36      0.61 o
  -4   2   2     1120.39     1096.34      8.01 o
  -3   2   2      919.67      951.55      6.55 o
  -2   2   2      210.41      218.66      1.63 o
  -1   2   2      572.62      556.85      3.91 o
   0   2   2      174.58      176.28      1.50 o
   1   2   2      445.47      431.10      3.12 o
   2   2   2      141.81      131.42      1.24 o
   3   2   2       43.17       41.57      0.60 o
   4   2   2      106.27      106.06      1.15 o
   5   2   2       16.70       15.62      0.47 o
   6   2   2      105.32      107.13      1.24 o
   7   2   2      233.08      237.02      3.04 o
   8   2   2       34.41       32.68      1.02 o
   9   2   2       18.28       18.99      0.90 o
  10   2   2        4.05        5.82      0.63 o
 -10   3   2        1.87        1.74      1.24 o
  -9   3   2        0.64        0.65      0.46 o
  -8   3   2        0.25        0.46      0.43 o
  -7   3   2       31.69       29.36      1.03 o
  -6   3   2      181.04      163.89      2.21 o
  -5   3   2       44.64       47.32      0.87 o
  -4   3   2       47.94       49.58      0.85 o
  -3   3   2       27.91       28.70      0.56 o
  -2   3   2       40.49       42.17      0.79 o
  -1   3   2       26.32       29.82      0.87 o
   0   3   2        5.91        6.51      0.37 o
   1   3   2       36.44       35.82      0.68 o
   2   3   2        5.56        5.16      0.36 o
   3   3   2       87.93       84.33      1.22 o
   4   3   2      138.81      136.09      1.86 o
   5   3   2      199.63      190.70      2.05 o
   6   3   2       44.57       44.48      1.18 o
   7   3   2        1.12        1.68      0.54 o
   8   3   2        9.19        9.53      0.84 o
   9   3   2        2.55        2.28      0.63 o
  -8   4   2       13.36       12.92      1.03 o
  -7   4   2       10.63       10.12      1.29 o
  -6   4   2        2.43        2.28      0.84 o
  -5   4   2       28.69       26.68      1.18 o
  -4   4   2        7.34        6.97      0.71 o
  -3   4   2        5.95        6.73      0.61 o
  -2   4   2        9.58        8.61      0.56 o
  -1   4   2       12.33       12.89      0.65 o
   0   4   2        2.98        4.48      0.58 o
   1   4   2       19.14       20.01      0.79 o
   2   4   2        5.35        6.82      0.69 o
   3   4   2       23.50       24.53      1.16 o
   4   4   2       55.70       54.62      1.37 o
   5   4   2       18.29       19.76      1.06 o
   6   4   2       14.89       14.18      0.96 o
   7   4   2        0.31        0.80      0.54 o
   8   4   2        0.89        2.82      0.88 o
  -5   5   2        2.65        3.76      0.86 o
  -4   5   2       21.54       19.06      2.04 o
  -3   5   2       34.26       31.51      3.19 o
  -2   5   2        4.18        2.93      0.80 o
  -1   5   2       13.00       13.66      1.21 o
   0   5   2        9.64        9.83      1.08 o
   1   5   2        4.99        5.27      1.34 o
   2   5   2       25.36       25.00      1.62 o
   3   5   2        4.34        5.66      0.72 o
   4   5   2        6.76        7.55      1.68 o
   5   5   2        0.29       -0.45      0.97 o
 -11   1   3        5.64        5.08      0.97 o
 -10   1   3        8.73        7.65      0.75 o
  -9   1   3       18.76       18.68      0.97 o
  -8   1   3       61.88       61.56      1.01 o
  -7   1   3       37.59       36.64      0.65 o
  -6   1   3       72.38       74.28      0.96 o
  -5   1   3      487.53      488.66      3.30 o
  -4   1   3      333.54      330.06      2.14 o
  -3   1   3      321.34      308.48      3.03 o
  -2   1   3      431.33      418.05      4.27 o
  -1   1   3      222.70      210.77      2.28 o
   0   1   3      369.15      349.34      3.65 o
   1   1   3      158.92      157.63      1.58 o
   2   1   3      556.63      563.02      3.94 o
   3   1   3      335.81      348.13      2.86 o
   4   1   3      255.22      266.08      2.35 o
   5   1   3       16.58       17.52      0.37 o
   6   1   3       81.71       85.87      0.98 o
   7   1   3       39.24       39.10      0.84 o
   8   1   3       48.49       49.09      1.08 o
   9   1   3        8.71       10.07      0.69 o
  10   1   3        0.16        0.80      0.45 o
  11   1   3        3.31        3.72      0.73 o
 -11   2   3        0.48       -0.33      0.67 o
 -10   2   3        1.29        0.37      0.51 o
  -9   2   3       19.09       19.37      0.80 o
  -8   2   3       16.63       14.28      0.62 o
  -7   2   3       19.73       21.07      0.78 o
  -6   2   3       42.45       44.00      0.79 o
  -5   2   3       90.32       98.11      1.10 o
  -4   2   3      979.48     1012.82      8.20 o
  -3   2   3       60.68       62.24      0.69 o
  -2   2   3       44.78       43.90      0.50 o
  -1   2   3       39.60       37.55      0.80 o
   0   2   3       60.62       60.79      0.79 o
   1   2   3      236.94      233.50      2.02 o
   2   2   3      163.96      160.37      1.53 o
   3   2   3       13.01       12.84      0.40 o
   4   2   3        8.00        8.94      0.39 o
   5   2   3       38.12       35.30      0.68 o
   6   2   3      325.38      319.03      2.99 o
   7   2   3       50.49       52.67      1.41 o
   8   2   3       26.73       26.65      2.01 o
   9   2   3        6.17        7.18      0.79 o
  10   2   3        1.15        1.45      0.62 o
 -10   3   3        1.30        0.08      0.73 o
  -9   3   3        0.71        0.50      0.45 o
  -8   3   3        1.28        2.17      0.50 o
  -7   3   3       20.78       16.52      0.84 o
  -6   3   3      219.87      215.52      2.45 o
  -5   3   3       38.26       37.22      0.85 o
  -4   3   3       66.48       63.58      0.97 o
  -3   3   3       86.43       85.09      1.03 o
  -2   3   3        3.19        3.69      0.30 o
  -1   3   3       20.96       21.30      0.53 o
   0   3   3        8.66        9.20      0.38 o
   1   3   3       34.47       35.18      0.67 o
   2   3   3       26.98       29.07      0.79 o
   3   3   3       11.53       11.51      0.51 o
   4   3   3       93.71       99.19      1.42 o
   5   3   3      230.23      234.80      3.17 o
   6   3   3       34.49       34.73      1.27 o
   7   3   3        5.58        6.41      0.72 o
   8   3   3        4.99        5.90      0.76 o
   9   3   3        4.31        4.68      0.76 o
  -8   4   3       29.73       23.95      1.29 o
  -7   4   3       15.13       13.43      0.87 o
  -6   4   3       10.17        9.30      0.74 o
  -5   4   3       29.17       25.99      1.14 o
  -4   4   3        6.21        5.45      0.58 o
  -3   4   3       13.29       12.13      0.65 o
  -2   4   3       57.84       59.79      1.33 o
  -1   4   3       33.91       34.17      1.28 o
   0   4   3       27.85       27.65      1.03 o
   1   4   3        4.00        3.34      0.50 o
   2   4   3       24.60       26.03      0.97 o
   3   4   3      133.84      142.18      2.68 o
   4   4   3       21.95       24.69      1.18 o
   5   4   3        5.37        5.26      0.61 o
   6   4   3       22.05       19.92      1.12 o
   7   4   3        3.79        4.28      0.71 o
  -5   5   3        1.45        0.35      0.69 o
  -4   5   3        2.92        2.79      0.77 o
  -3   5   3        3.05        2.92      0.68 o
  -2   5   3        0.10       -0.21      0.46 o
  -1   5   3        5.52        6.43      1.32 o
   0   5   3       18.18       18.42      1.14 o
   1   5   3       24.16       23.73      1.69 o
   2   5   3        3.09        3.59      0.87 o
   3   5   3        2.40        3.11      0.84 o
   4   5   3        0.09       -0.26      0.64 o
 -11   0   4        3.48        4.39      1.29 o
 -10   0   4        3.18        3.40      0.81 o
  -9   0   4        6.36        6.71      1.01 o
  -8   0   4       39.77       41.76      1.10 o
  -7   0   4      233.73      236.73      3.02 o
  -6   0   4      551.01      582.27      5.61 o
  -5   0   4      168.96      163.56      2.56 o
  -4   0   4      273.98      279.19      4.41 o
  -3   0   4      336.62      315.24      5.06 o
  -2   0   4      458.83      441.59      7.13 o
  -1   0   4      429.17      386.58      5.87 o
   0   0   4      615.09      569.44      8.21 o
   1   0   4      202.51      214.98      6.27 o
   2   0   4      612.12      662.27     13.28 o
   3   0   4       13.46       12.54      0.41 o
   4   0   4     1656.20     1826.05     26.32 o
   5   0   4       39.42       43.10      0.86 o
   6   0   4      109.98      109.90      1.89 o
   7   0   4        5.88        5.19      0.49 o
   8   0   4       12.05       12.32      0.80 o
   9   0   4       37.84       37.72      2.00 o
  10   0   4       10.36       12.46      1.79 o
 -11   1   4        6.13        6.27      0.99 o
 -10   1   4       12.19       13.75      0.85 o
  -9   1   4        2.98        2.81      0.44 o
  -8   1   4       55.38       56.41      1.06 o
  -7   1   4        5.12        5.34      0.34 o
  -6   1   4       39.13       39.17      0.64 o
  -5   1   4       20.35       21.53      0.39 o
  -4   1   4      197.22      199.07      2.20 o
  -3   1   4        8.22        7.27      0.26 o
  -2   1   4        7.65        8.68      0.29 o
  -1   1   4      136.54      136.70      2.47 o
   0   1   4      930.00      946.23      8.43 o
   1   1   4      343.50      344.37      3.28 o
   2   1   4      529.59      563.19      5.87 o
   3   1   4      397.76      417.42      2.94 o
   4   1   4       60.54       58.85      0.77 o
   5   1   4       31.40       33.84      0.60 o
   6   1   4       94.12       95.68      1.09 o
   7   1   4       51.90       54.53      0.99 o
   8   1   4       13.26       13.48      0.62 o
   9   1   4        4.29        4.27      0.65 o
  10   1   4        6.98        8.52      0.83 o
 -11   2   4        3.59        1.99      1.38 o
 -10   2   4       17.57       16.22      1.09 o
  -9   2   4       10.14        9.96      0.75 o
  -8   2   4       17.39       15.83      0.70 o
  -7   2   4        4.79        5.10      0.34 o
  -6   2   4      121.11      115.12      1.57 o
  -5   2   4       11.10       10.17      0.37 o
  -4   2   4      168.74      175.26      1.40 o
  -3   2   4       86.18       81.47      0.93 o
  -2   2   4        7.05        6.85      0.31 o
  -1   2   4      243.28      233.53      2.40 o
   0   2   4       83.74       96.94      1.21 o
   1   2   4      122.25      125.36      1.60 o
   2   2   4      652.46      677.81      6.30 o
   3   2   4        2.95        2.96      0.28 o
   4   2   4      127.78      122.90      1.49 o
   5   2   4       57.12       54.71      0.98 o
   6   2   4       38.16       35.36      0.86 o
   7   2   4       18.23       19.73      0.90 o
   8   2   4        0.13        0.96      0.51 o
   9   2   4        2.02        1.92      0.58 o
  10   2   4        1.10        0.62      0.78 o
  -9   3   4        3.35        2.38      0.58 o
  -8   3   4        9.25        8.23      0.72 o
  -7   3   4       34.49       31.97      0.96 o
  -6   3   4      170.04      169.00      2.03 o
  -5   3   4       47.84       46.59      0.90 o
  -4   3   4       12.01       12.74      0.48 o
  -3   3   4       22.66       20.79      0.55 o
  -2   3   4       35.39       35.03      1.16 o
  -1   3   4       11.21       11.69      0.44 o
   0   3   4        1.14        1.69      0.26 o
   1   3   4       22.68       22.95      0.57 o
   2   3   4        6.51        7.78      0.50 o
   3   3   4       16.26       18.09      0.62 o
   4   3   4      286.00      292.38      3.32 o
   5   3   4       71.99       73.83      1.53 o
   6   3   4        0.11        0.18      0.43 o
   7   3   4        4.02        5.01      0.68 o
   8   3   4        6.75        7.60      1.51 o
   9   3   4        1.40        1.22      0.71 o
  -8   4   4       34.58       27.08      1.78 o
  -7   4   4       26.37       23.75      1.06 o
  -6   4   4       20.97       19.90      0.96 o
  -5   4   4        3.08        3.13      0.52 o
  -4   4   4        3.98        5.69      0.51 o
  -3   4   4       17.87       18.15      1.07 o
  -2   4   4       18.74       19.86      0.93 o
  -1   4   4       11.45       10.77      0.66 o
   0   4   4       64.09       66.92      1.40 o
   1   4   4       28.73       31.03      1.02 o
   2   4   4       35.54       36.73      1.11 o
   3   4   4      137.98      145.13      2.68 o
   4   4   4       21.85       22.54      1.17 o
   5   4   4        0.50       -0.05      0.61 o
   6   4   4        1.13        1.58      0.61 o
   7   4   4        0.13       -0.39      0.57 o
  -5   5   4        1.66        0.11      0.64 o
  -4   5   4        6.02        6.17      0.79 o
  -3   5   4        0.20       -0.59      0.45 o
  -2   5   4        7.86        7.66      0.81 o
  -1   5   4       21.99       21.28      1.53 o
   0   5   4        8.22        9.47      0.91 o
   1   5   4      108.41      117.01      2.56 o
   2   5   4       93.73      105.45      4.11 o
   3   5   4        5.71        5.42      0.98 o
   4   5   4        3.46        3.45      0.91 o
 -11   1   5        7.66        6.37      1.02 o
 -10   1   5       12.59       13.09      0.84 o
  -9   1   5        6.13        6.45      0.50 o
  -8   1   5       48.76       48.01      0.90 o
  -7   1   5       42.33       41.11      0.76 o
  -6   1   5        3.80        4.08      0.28 o
  -5   1   5       14.93       13.76      0.35 o
  -4   1   5       70.08       69.87      0.91 o
  -3   1   5       28.03       28.16      0.45 o
  -2   1   5      196.77      198.75      3.20 o
  -1   1   5       59.96       63.36      1.93 o
   0   1   5     1205.93     1329.93     13.05 o
   1   1   5       68.96       75.31      0.96 o
   2   1   5      419.61      465.96      6.42 o
   3   1   5        6.81        6.65      0.36 o
   4   1   5       71.57       75.72      0.93 o
   5   1   5        8.94        8.93      0.34 o
   6   1   5       10.93       10.98      0.39 o
   7   1   5        4.42        4.87      0.56 o
   8   1   5        3.79        3.89      0.51 o
   9   1   5        1.60        1.37      0.75 o
  10   1   5       15.94       17.97      1.51 o
 -10   2   5       12.00       11.45      0.84 o
  -9   2   5       29.13       25.97      1.09 o
  -8   2   5        4.28        3.60      0.43 o
  -7   2   5       31.14       29.22      1.14 o
  -6   2   5        1.08        1.90      0.29 o
  -5   2   5       18.41       18.02      0.44 o
  -4   2   5       41.92       37.21      1.40 o
  -3   2   5       47.64       45.52      1.12 o
  -2   2   5       13.05       13.91      0.66 o
  -1   2   5       12.07       13.26      0.64 o
   0   2   5      167.56      163.02      2.47 o
   1   2   5      189.03      204.91      3.68 o
   2   2   5      229.75      234.24      2.15 o
   3   2   5       14.95       16.43      0.78 o
   4   2   5       13.45       13.99      0.50 o
   5   2   5       24.31       24.86      0.69 o
   6   2   5        9.34        7.70      0.46 o
   7   2   5       40.56       40.85      1.13 o
   8   2   5        3.84        3.79      0.61 o
   9   2   5        0.40        0.28      0.74 o
  -9   3   5        4.69        3.80      0.65 o
  -8   3   5       22.92       19.05      1.00 o
  -7   3   5        8.42        8.24      0.68 o
  -6   3   5       75.32       73.64      1.36 o
  -5   3   5       56.30       52.43      0.83 o
  -4   3   5       47.52       49.35      0.79 o
  -3   3   5        6.67        7.43      0.34 o
  -2   3   5       83.24       81.15      1.00 o
  -1   3   5      134.01      134.73      1.47 o
   0   3   5       59.38       60.81      0.83 o
   1   3   5        0.68        0.60      0.24 o
   2   3   5       23.49       22.98      0.63 o
   3   3   5       78.77       80.04      1.48 o
   4   3   5       76.27       74.51      1.40 o
   5   3   5       29.21       30.12      1.00 o
   6   3   5       14.75       15.10      0.84 o
   7   3   5        5.33        6.98      0.68 o
   8   3   5       23.63       26.45      1.30 o
  -8   4   5       55.27       55.88      1.87 o
  -7   4   5        0.73        1.00      0.64 o
  -6   4   5        1.45        1.31      0.60 o
  -5   4   5        6.90        7.57      0.56 o
  -4   4   5       11.82       11.48      0.67 o
  -3   4   5       51.11       49.64      1.40 o
  -2   4   5       16.43       15.83      0.80 o
  -1   4   5       56.79       59.87      1.67 o
   0   4   5      117.80      122.94      2.30 o
   1   4   5       50.13       52.54      1.23 o
   2   4   5       73.31       77.50      1.56 o
   3   4   5       34.65       33.83      1.45 o
   4   4   5        6.75        5.55      0.71 o
   5   4   5       11.72       11.58      1.03 o
   6   4   5        2.04        2.92      0.67 o
  -4   5   5        0.78        0.03      0.77 o
  -3   5   5        0.65        0.33      0.49 o
  -2   5   5        0.96        0.63      0.56 o
  -1   5   5        8.65        7.50      0.79 o
   0   5   5       16.49       16.84      1.17 o
   1   5   5       30.42       30.89      1.80 o
   2   5   5        4.34        4.37      0.75 o
   3   5   5        0.74        2.00      0.76 o
 -11   0   6        0.07        0.16      0.95 o
 -10   0   6        4.26        4.17      0.86 o
  -9   0   6       24.08       23.79      0.99 o
  -8   0   6        3.07        3.13      0.47 o
  -7   0   6        3.77        3.58      0.42 o
  -6   0   6       27.73       25.29      0.64 o
  -5   0   6       21.41       23.40      1.71 o
  -4   0   6      102.35      104.06      2.52 o
  -3   0   6      124.27      123.43      2.71 o
  -2   0   6     2429.03     2628.77     35.89 o
  -1   0   6      151.22      168.86      4.09 o
   0   0   6      146.48      138.52      3.33 o
   1   0   6      143.60      160.06      3.01 o
   2   0   6      267.03      314.20      5.04 o
   3   0   6        3.10        2.96      0.36 o
   4   0   6       11.63       10.80      0.70 o
   5   0   6       81.47       79.52      2.73 o
   6   0   6       10.81       10.54      0.82 o
   7   0   6       18.42       20.37      1.89 o
   8   0   6       83.03       78.21      4.13 o
   9   0   6       67.85       63.44      3.23 o
  10   0   6        4.53        4.29      1.45 o
 -11   1   6        8.05        8.39      0.78 o
 -10   1   6        0.99        0.84      0.44 o
  -9   1   6       13.01       14.16      1.16 o
  -8   1   6       39.08       39.18      0.82 o
  -7   1   6       14.42       14.89      0.50 o
  -6   1   6       41.32       44.38      0.65 o
  -5   1   6       54.88       54.66      1.02 o
  -4   1   6      172.09      172.25      1.84 o
  -3   1   6      114.48      121.90      1.92 o
  -2   1   6        6.08        7.35      0.73 o
  -1   1   6       85.52       91.56      2.21 o
   0   1   6      143.27      154.74      4.48 o
   1   1   6        9.23        8.24      0.29 o
   2   1   6      301.82      322.91      3.65 o
   3   1   6       58.02       58.60      0.78 o
   4   1   6        3.10        3.09      0.28 o
   5   1   6       40.73       40.03      0.71 o
   6   1   6       55.83       52.80      1.19 o
   7   1   6       30.67       26.40      1.31 o
   8   1   6        7.38        6.71      0.81 o
   9   1   6        0.00        0.26      0.89 o
 -10   2   6       23.10       23.83      1.14 o
  -9   2   6        4.70        3.86      0.53 o
  -8   2   6        1.16        1.28      0.38 o
  -7   2   6        7.59        7.41      0.44 o
  -6   2   6        7.48        8.85      0.36 o
  -5   2   6      116.99      116.68      2.23 o
  -4   2   6       76.58       79.95      1.44 o
  -3   2   6       50.68       47.64      1.00 o
  -2   2   6       46.06       44.51      1.08 o
  -1   2   6       40.59       39.47      1.01 o
   0   2   6      498.62      534.89      6.72 o
   1   2   6       20.30       19.94      0.83 o
   2   2   6        0.34        1.14      0.38 o
   3   2   6       12.87       12.69      0.45 o
   4   2   6        6.12        7.01      0.42 o
   5   2   6       71.32       73.90      1.19 o
   6   2   6       88.62       92.45      1.80 o
   7   2   6       18.71       20.69      0.92 o
   8   2   6        4.58        4.56      0.93 o
   9   2   6        6.22        6.88      1.10 o
  -9   3   6        1.82        2.59      0.60 o
  -8   3   6        1.61        1.73      0.52 o
  -7   3   6        8.13        8.81      0.72 o
  -6   3   6        1.74        1.39      0.39 o
  -5   3   6       19.44       17.20      0.81 o
  -4   3   6       13.36       12.52      0.76 o
  -3   3   6      129.50      126.53      1.98 o
  -2   3   6      382.13      391.23      3.94 o
  -1   3   6       90.20       92.39      1.36 o
   0   3   6       54.83       56.01      2.17 o
   1   3   6       17.00       17.05      0.70 o
   2   3   6       45.75       47.60      0.81 o
   3   3   6       48.04       51.94      0.99 o
   4   3   6       12.34       11.57      0.92 o
   5   3   6        1.20        1.78      0.44 o
   6   3   6        2.94        1.97      0.80 o
   7   3   6        9.68       11.07      0.97 o
   8   3   6       39.38       39.29      1.92 o
  -7   4   6        1.56        0.39      0.61 o
  -6   4   6        1.90        2.33      0.62 o
  -5   4   6        0.63        0.52      0.41 o
  -4   4   6        1.64        2.01      0.49 o
  -3   4   6       17.81       17.70      1.12 o
  -2   4   6       42.05       41.58      1.24 o
  -1   4   6       92.32       92.08      1.54 o
   0   4   6       36.67       36.41      0.98 o
   1   4   6       10.56       11.89      0.67 o
   2   4   6       52.74       58.49      2.46 o
   3   4   6        9.49        9.51      0.87 o
   4   4   6        7.46        7.54      1.00 o
   5   4   6        1.60        1.94      0.81 o
   6   4   6        8.53        8.44      1.18 o
  -3   5   6        1.00        1.02      0.74 o
  -2   5   6        3.27        2.60      0.82 o
  -1   5   6        8.75        7.77      1.06 o
   0   5   6       34.32       36.13      2.63 o
   1   5   6       48.94       49.64      2.93 o
   2   5   6       13.06       11.87      1.33 o
 -10   1   7        1.82        1.16      0.45 o
  -9   1   7        4.37        4.97      0.48 o
  -8   1   7        5.22        5.15      0.40 o
  -7   1   7       21.51       20.60      0.53 o
  -6   1   7       61.51       62.28      1.21 o
  -5   1   7        8.25        8.56      0.38 o
  -4   1   7      156.52      174.71      3.17 o
  -3   1   7       54.27       49.40      2.45 o
  -2   1   7       34.99       43.67      2.23 o
  -1   1   7       80.13       84.08      3.13 o
   0   1   7      202.88      235.83      4.56 o
   1   1   7        1.05        1.49      0.27 o
   2   1   7       54.28       50.90      1.11 o
   3   1   7       40.30       38.33      0.73 o
   4   1   7       51.09       52.64      0.99 o
   5   1   7      110.89      111.33      1.33 o
   6   1   7        0.36        0.49      0.33 o
   7   1   7       56.11       56.71      1.77 o
   8   1   7       18.51       16.65      1.30 o
   9   1   7        2.74        4.06      0.95 o
 -10   2   7        5.31        4.80      0.68 o
  -9   2   7        1.53        1.90      0.43 o
  -8   2   7        7.90        7.39      0.57 o
  -7   2   7       23.84       23.30      0.70 o
  -6   2   7      112.79      116.36      1.66 o
  -5   2   7       48.31       46.01      1.55 o
  -4   2   7      304.02      288.92      3.60 o
  -3   2   7       25.07       24.32      0.79 o
  -2   2   7       67.96       65.71      1.34 o
  -1   2   7        6.64        7.52      0.66 o
   0   2   7       22.76       22.56      0.81 o
   1   2   7       16.22       19.93      1.72 o
   2   2   7       33.93       33.57      1.81 o
   3   2   7        4.77        5.07      0.29 o
   4   2   7       38.67       37.87      0.93 o
   5   2   7       18.49       17.93      0.67 o
   6   2   7       78.31       79.71      1.47 o
   7   2   7       41.48       41.55      1.49 o
   8   2   7        9.50        8.95      1.17 o
  -9   3   7        1.69        2.01      0.60 o
  -8   3   7        2.02        1.49      0.46 o
  -7   3   7        7.42        7.34      0.53 o
  -6   3   7        5.23        5.14      0.43 o
  -5   3   7        9.20        9.94      0.47 o
  -4   3   7       40.08       39.66      2.02 o
  -3   3   7      173.94      172.47      3.79 o
  -2   3   7      141.60      144.75      2.29 o
  -1   3   7        9.11        9.15      0.78 o
   0   3   7        5.78        6.11      0.85 o
   1   3   7        0.73        0.69      0.38 o
   2   3   7        8.63        9.21      0.79 o
   3   3   7       24.61       25.68      0.88 o
   4   3   7       16.59       15.59      0.81 o
   5   3   7       24.61       23.39      1.64 o
   6   3   7       13.01       14.01      1.27 o
   7   3   7       13.03       15.18      1.16 o
  -7   4   7        1.79        3.68      0.73 o
  -6   4   7        1.04        0.87      0.84 o
  -5   4   7        3.96        3.94      0.55 o
  -4   4   7       26.80       25.71      0.94 o
  -3   4   7        6.41        6.50      0.62 o
  -2   4   7        6.17        5.91      0.58 o
  -1   4   7       34.83       36.20      1.55 o
   0   4   7       42.70       43.31      1.26 o
   1   4   7       41.02       41.49      1.47 o
   2   4   7       13.79       12.88      0.90 o
   3   4   7       10.58        9.93      0.88 o
   4   4   7        5.64        5.68      1.95 o
   5   4   7        9.07       10.38      1.23 o
  -2   5   7        0.07       -0.34      0.69 o
  -1   5   7        1.19        1.18      0.79 o
   0   5   7       13.34       15.12      1.66 o
 -10   0   8       16.14       14.88      1.08 o
  -9   0   8       45.57       49.75      1.32 o
  -8   0   8      196.61      215.72      3.26 o
  -7   0   8       49.74       51.26      1.55 o
  -6   0   8       11.23       10.20      1.52 o
  -5   0   8       18.68       20.98      2.05 o
  -4   0   8      166.41      185.88      5.71 o
  -3   0   8       48.43       49.88      2.52 o
  -2   0   8      275.76      300.17      7.76 o
  -1   0   8        3.78        2.52      0.76 o
   0   0   8      128.72      120.25      2.80 o
   1   0   8      229.43      221.97      4.21 o
   2   0   8      322.19      322.73      7.73 o
   3   0   8      639.49      623.42     12.55 o
   4   0   8      173.61      165.39      2.53 o
   5   0   8        5.79        6.32      0.79 o
   6   0   8       56.69       53.07      4.21 o
   7   0   8       12.02        9.92      1.10 o
   8   0   8       25.24       21.23      1.58 o
   9   0   8        0.07       -0.24      1.08 o
 -10   1   8        3.05        2.41      0.51 o
  -9   1   8       15.90       16.65      0.71 o
  -8   1   8        8.57        8.22      0.45 o
  -7   1   8       58.43       57.12      1.06 o
  -6   1   8      226.74      227.67      2.90 o
  -5   1   8       75.99       74.63      1.43 o
  -4   1   8      109.07      105.32      4.02 o
  -3   1   8       12.66       11.49      1.45 o
  -2   1   8       96.46       96.81      3.71 o
   0   1   8       49.01       45.85      2.34 o
   1   1   8       99.91      104.59      1.90 o
   2   1   8       13.68       14.03      0.58 o
   3   1   8       50.85       47.97      1.05 o
   4   1   8      275.05      268.93      2.68 o
   5   1   8       91.41       88.67      1.30 o
   6   1   8       60.86       56.05      1.33 o
   7   1   8       12.30       11.22      0.83 o
   8   1   8        3.02        2.75      0.74 o
  -9   2   8        1.06        0.63      0.40 o
  -8   2   8        2.01        1.73      0.49 o
  -7   2   8       16.39       16.75      0.55 o
  -6   2   8        7.57        8.08      0.66 o
  -5   2   8      184.36      179.51      2.60 o
  -4   2   8      185.86      178.40      2.50 o
  -3   2   8       32.92       32.33      1.38 o
  -2   2   8       70.59       65.55      1.23 o
  -1   2   8        4.96        5.42      0.52 o
   0   2   8       24.54       24.10      1.84 o
   1   2   8       67.07       67.67      1.54 o
   2   2   8        6.53        6.83      0.64 o
   3   2   8       83.96       90.72      2.51 o
   4   2   8        0.15        0.42      0.31 o
   5   2   8       79.30       78.02      1.40 o
   6   2   8      128.12      131.75      2.01 o
   7   2   8       23.73       26.57      1.65 o
   8   2   8        9.00        9.94      1.31 o
  -8   3   8        4.81        4.24      0.55 o
  -7   3   8        5.60        5.90      0.48 o
  -6   3   8        6.46        5.72      0.43 o
  -5   3   8        2.74        2.22      0.42 o
  -4   3   8       37.52       39.81      1.71 o
  -3   3   8       41.29       38.53      1.35 o
  -2   3   8       51.08       52.27      1.32 o
  -1   3   8       17.79       17.46      1.12 o
   0   3   8        5.74        7.47      0.91 o
   1   3   8        6.62        6.21      0.51 o
   2   3   8        1.07        0.84      0.33 o
   3   3   8       28.12       29.45      0.93 o
   4   3   8       10.88       10.32      0.71 o
   5   3   8        0.96        0.63      0.57 o
   6   3   8       36.50       37.16      1.79 o
  -6   4   8        1.17        1.54      0.46 o
  -5   4   8        1.27        1.93      0.48 o
  -4   4   8       24.88       24.97      0.90 o
  -3   4   8       26.73       26.92      1.58 o
  -2   4   8        3.06        3.11      0.50 o
  -1   4   8        3.73        3.72      0.74 o
   0   4   8        3.35        3.73      0.54 o
   1   4   8       12.93       14.02      1.30 o
   2   4   8        6.09        5.24      0.68 o
   3   4   8        2.88        3.65      0.84 o
   4   4   8       10.18       10.60      1.64 o
 -10   1   9       25.17       26.08      1.05 o
  -9   1   9        0.94        1.37      0.40 o
  -8   1   9       25.91       26.96      0.81 o
  -7   1   9       70.05       73.66      1.75 o
  -6   1   9      137.40      136.07      1.71 o
  -5   1   9       25.50       24.35      0.99 o
  -4   1   9       87.13       88.76      3.84 o
  -3   1   9       10.13       10.78      1.05 o
  -2   1   9       23.37       23.77      2.08 o
  -1   1   9       36.15       34.00      2.13 o
   0   1   9      139.64      150.94      4.89 o
   1   1   9       83.16       83.78      1.38 o
   2   1   9      146.61      142.99      2.24 o
   3   1   9        1.01        1.36      0.44 o
   4   1   9      240.51      249.32      2.57 o
   5   1   9       83.04       87.84      1.48 o
   6   1   9       22.26       21.49      0.99 o
   7   1   9        6.11        7.28      0.75 o
   8   1   9        1.75        2.11      0.75 o
  -9   2   9        4.14        4.54      0.50 o
  -8   2   9        8.29        7.33      0.48 o
  -7   2   9        7.94        8.08      0.71 o
  -6   2   9      104.11      106.16      2.30 o
  -5   2   9       29.96       30.66      0.99 o
  -4   2   9       30.00       30.53      1.05 o
  -3   2   9       35.25       30.84      1.42 o
  -2   2   9        3.28        3.94      0.41 o
  -1   2   9       27.61       27.02      0.81 o
   0   2   9       16.09       14.44      0.67 o
   1   2   9       30.28       26.44      1.05 o
   2   2   9        1.37        0.52      0.46 o
   3   2   9        9.81       11.68      0.85 o
   4   2   9      142.97      138.42      2.15 o
   5   2   9        6.89        5.53      0.54 o
   6   2   9       37.82       37.53      1.44 o
   7   2   9        0.92       -0.10      0.75 o
  -8   3   9       18.64       20.62      0.89 o
  -7   3   9        4.22        4.63      0.40 o
  -6   3   9        5.36        4.98      0.77 o
  -5   3   9       18.52       18.42      1.17 o
  -4   3   9        3.94        3.13      0.66 o
  -3   3   9       10.93        9.93      0.67 o
  -2   3   9       11.66       10.94      1.10 o
  -1   3   9       56.61       55.96      1.57 o
   0   3   9        2.13        1.95      1.46 o
   1   3   9        7.09        7.47      1.42 o
   2   3   9       45.78       43.14      2.24 o
   3   3   9       22.65       20.25      1.07 o
   4   3   9        8.53        6.77      0.80 o
   5   3   9        2.99        3.01      0.65 o
   6   3   9        3.46        2.38      0.87 o
  -5   4   9        5.96        6.36      1.30 o
  -4   4   9        3.86        3.66      0.55 o
  -3   4   9        3.23        4.51      0.53 o
  -2   4   9        3.64        4.20      0.96 o
  -1   4   9        7.68        8.34      0.70 o
   0   4   9        0.56        0.46      0.43 o
   1   4   9        9.30        8.19      0.69 o
   2   4   9       11.88       11.02      0.82 o
   3   4   9        3.67        3.74      0.71 o
  -9   0  10       74.27       79.57      1.66 o
  -8   0  10      255.53      274.38      3.74 o
  -7   0  10       73.25       74.81      1.92 o
  -6   0  10       19.43       22.37      2.31 o
  -5   0  10       15.53       12.83      1.76 o
  -4   0  10       20.23       19.43      2.08 o
  -3   0  10       37.23       40.31      2.52 o
  -2   0  10       49.77       52.53      2.84 o
  -1   0  10      153.33      167.48      5.47 o
   0   0  10       97.72       98.15      3.89 o
   1   0  10        4.39        4.13      1.03 o
   2   0  10     1237.68     1246.28     25.66 o
   3   0  10      287.45      292.63      7.60 o
   4   0  10       40.58       40.37      1.37 o
   5   0  10       37.31       38.10      1.54 o
   6   0  10        6.85        5.28      1.34 o
   7   0  10       27.82       25.48      1.70 o
  -9   1  10        8.50        7.96      0.53 o
  -8   1  10       14.25       14.43      0.72 o
  -7   1  10       18.12       20.00      1.05 o
  -6   1  10       36.01       36.73      0.97 o
  -5   1  10        6.32        5.91      0.53 o
  -4   1  10        2.13        1.31      0.89 o
  -3   1  10        9.32        8.02      1.42 o
  -2   1  10        3.27        3.21      1.05 o
  -1   1  10        0.45        1.45      0.84 o
   0   1  10      219.42      223.80      6.60 o
   1   1  10      254.29      256.61      4.38 o
   2   1  10       50.73       47.94      1.44 o
   3   1  10       15.96       15.76      0.85 o
   4   1  10       76.52       73.65      1.23 o
   5   1  10        3.58        3.09      0.49 o
   6   1  10        2.12        2.72      0.57 o
   7   1  10        1.05        1.07      1.27 o
  -8   2  10        6.63        6.22      0.62 o
  -7   2  10       11.69       12.11      0.83 o
  -6   2  10        0.27       -0.16      0.42 o
  -5   2  10       12.18       11.41      0.61 o
  -4   2  10        3.88        3.76      0.75 o
  -3   2  10       16.91       16.11      0.72 o
  -2   2  10       43.11       44.80      1.03 o
  -1   2  10       94.52       91.13      1.73 o
   0   2  10      103.54       96.49      1.65 o
   1   2  10       46.17       41.58      1.10 o
   2   2  10       16.57       15.63      0.95 o
   3   2  10       39.37       37.12      1.35 o
   4   2  10        8.60       10.44      0.66 o
   5   2  10        7.46        8.07      0.74 o
   6   2  10        2.58        3.16      0.84 o
  -7   3  10        9.28        9.31      0.68 o
  -6   3  10        6.67        7.38      1.35 o
  -5   3  10       10.55        9.95      0.95 o
  -4   3  10        3.12        3.81      1.21 o
  -3   3  10        4.50        3.70      0.69 o
  -2   3  10       11.49       10.94      0.94 o
  -1   3  10        4.46        5.07      0.74 o
   0   3  10        5.08        4.66      0.93 o
   1   3  10        4.72        3.95      0.90 o
   2   3  10       43.95       40.07      3.04 o
   3   3  10       31.73       29.42      0.88 o
   4   3  10        1.32        1.83      0.49 o
   5   3  10        6.41        6.97      0.90 o
  -3   4  10       11.22       11.79      1.42 o
   0   4  10       18.97       15.55      0.87 o
   1   4  10       10.86       11.18      1.70 o
  -8   1  11        4.97        5.64      0.60 o
  -7   1  11        7.26        7.94      0.57 o
  -6   1  11       11.07       11.54      0.60 o
  -5   1  11       22.64       22.85      2.42 o
  -4   1  11        9.66       11.70      1.79 o
  -3   1  11        3.81        5.10      1.34 o
  -2   1  11       58.34       55.58      3.16 o
  -1   1  11       80.92       77.67      3.63 o
   0   1  11      187.58      169.45      5.68 o
   1   1  11      103.20       99.53      2.21 o
   2   1  11       89.10       89.21      2.01 o
   3   1  11       28.12       27.90      2.30 o
   4   1  11       13.85       13.94      0.63 o
   5   1  11       10.61        8.90      0.80 o
   6   1  11        1.72        2.55      0.72 o
  -7   2  11        5.70        6.65      0.82 o
  -6   2  11        0.35        0.70      0.44 o
  -5   2  11       16.59       19.67      1.09 o
  -4   2  11        7.40        7.01      0.56 o
  -3   2  11       18.67       18.53      1.07 o
  -2   2  11      154.65      154.89      2.24 o
  -1   2  11       60.85       64.01      1.62 o
   0   2  11       19.26       17.74      0.79 o
   1   2  11        7.68        7.26      0.76 o
   2   2  11        0.65        0.80      0.50 o
   3   2  11        5.77        6.08      1.42 o
   4   2  11        7.03        5.95      0.57 o
   5   2  11        5.36        4.78      0.63 o
  -6   3  11        6.49        8.07      0.96 o
  -5   3  11        2.42        2.22      0.71 o
  -4   3  11       26.44       28.41      1.44 o
  -3   3  11       66.64       71.19      2.00 o
  -2   3  11       13.20       15.83      1.09 o
  -1   3  11        1.02        0.57      0.58 o
   0   3  11        8.37        7.18      1.09 o
   1   3  11       16.92       17.74      1.47 o
   2   3  11        9.54       10.70      1.25 o
   3   3  11        4.70        4.83      0.56 o
  -8   0  12        8.83        7.60      0.59 o
  -7   0  12       15.87       20.95      2.58 o
  -6   0  12        2.61        3.26      1.29 o
  -5   0  12       10.88       12.73      1.97 o
  -4   0  12       63.00       54.03      3.26 o
  -3   0  12      162.32      160.38      5.89 o
  -2   0  12       19.46       18.88      2.21 o
  -1   0  12       24.50       24.74      2.47 o
   0   0  12      363.29      388.78     10.31 o
   1   0  12       13.60       11.28      1.66 o
   2   0  12       24.30       24.95      2.37 o
   3   0  12        1.26        1.29      0.50 o
   4   0  12        9.20        6.76      0.78 o
   5   0  12       33.26       37.35      1.74 o
  -7   1  12        5.90        7.08      0.57 o
  -6   1  12        0.70        1.42      1.05 o
  -5   1  12       13.92       14.01      2.05 o
  -4   1  12        3.42        4.52      1.29 o
  -3   1  12       11.98       13.28      1.92 o
  -2   1  12       90.14       75.90      3.81 o
  -1   1  12       29.90       26.48      2.58 o
   0   1  12       80.56       84.13      3.94 o
   1   1  12       11.37       12.51      0.97 o
   2   1  12       16.05       15.19      1.22 o
   3   1  12       18.57       19.44      1.43 o
   4   1  12        9.22        9.39      0.79 o
   5   1  12        5.07        7.04      0.80 o
  -6   2  12        7.75        6.47      0.64 o
  -5   2  12        6.23        7.98      0.71 o
  -4   2  12        1.98        3.20      0.48 o
  -3   2  12        2.68        2.32      0.44 o
  -2   2  12       36.43       38.39      1.01 o
  -1   2  12       87.11       82.46      1.79 o
   0   2  12       29.79       27.54      0.95 o
   1   2  12       17.08       15.91      0.95 o
   2   2  12       26.54       26.15      1.24 o
   3   2  12        6.04        7.58      1.06 o
   4   2  12        2.46        2.01      0.50 o
  -4   3  12       41.80       44.79      1.68 o
  -3   3  12       41.40       44.48      1.69 o
  -2   3  12       17.08       16.11      1.14 o
  -1   3  12        3.90        2.63      0.71 o
   0   3  12       14.97       12.00      1.33 o
   1   3  12        3.81        3.19      0.93 o
  -6   1  13       12.61       14.85      2.26 o
  -5   1  13       18.83       21.24      2.58 o
  -4   1  13       25.04       27.58      2.87 o
  -3   1  13        2.70        2.81      1.29 o
  -2   1  13       66.33       62.36      3.65 o
  -1   1  13       11.52        9.52      1.71 o
   0   1  13       24.75       29.50      2.84 o
   1   1  13        0.55       -0.08      0.79 o
   2   1  13       11.99       11.88      0.77 o
   3   1  13        1.74        1.55      0.57 o
  -5   2  13        0.81        0.74      0.44 o
  -4   2  13       33.44       33.46      1.06 o
  -3   2  13        0.74        0.31      0.41 o
  -2   2  13       71.53       67.59      1.43 o
  -1   2  13        2.43        2.48      0.47 o
   0   2  13        5.85        6.98      0.62 o
   1   2  13        0.94        1.41      0.57 o
   2   2  13        4.04        4.77      0.93 o
  -5   0  14        4.74        5.10      1.58 o
  -4   0  14       27.69       24.29      2.87 o
  -3   0  14       14.47       13.83      2.21 o
  -2   0  14       22.01       24.66      2.76 o
  -1   0  14        3.47        3.34      1.31 o
   0   0  14       19.59       25.03      2.73 o
   1   0  14       36.29       40.73      3.42 o
   2   0  14       16.82       23.61      2.68 o
  -4   1  14        9.18        7.31      1.79 o
  -3   1  14        4.92        3.81      1.37 o
  -2   1  14       15.68       14.57      2.18 o
  -1   1  14        8.84        8.91      1.81 o
   0   1  14        1.47        2.76      1.34 o
   1   1  14        2.10        1.88      0.99 o
 
